# Supplementary material for: Development of Forensically Important Sarcophaga peregrina (Diptera: Sarcophagidae) and Intra-Puparial Age Estimation Utilizing Multiple Methods at Constant and Fluctuating Temperatures
Source: Animals (Basel). 2023 May 11;13(10):1607. doi: 10.3390/ani13101607 (PMC10215118; doi:10.3390/ani13101607)
Supplement: Supplementary file 1 [file animals-13-01607-s001.zip]

Archive with 11 entries (7 files):
- animals-2310679-supplementary/
- animals-2310679-supplementary/Supplementary/
- animals-2310679-supplementary/Supplementary/.DS_Store
- animals-2310679-supplementary/Supplementary/Fig S/
- animals-2310679-supplementary/Supplementary/Fig S/.DS_Store
- animals-2310679-supplementary/Supplementary/Fig S/Fig S1.tif
- animals-2310679-supplementary/Supplementary/Fig S/Fig S2.tif
- animals-2310679-supplementary/Supplementary/Fig S/Fig S3.tif
- animals-2310679-supplementary/Supplementary/Table S/
- animals-2310679-supplementary/Supplementary/Table S/.DS_Store
- animals-2310679-supplementary/Supplementary/Table S/Table S.xlsx
