# Supplementary material for: Development of Forensically Important Sarcophaga peregrina (Diptera: Sarcophagidae) and Intra-Puparial Age Estimation Utilizing Multiple Methods at Constant and Fluctuating Temperatures
Source: Animals (Basel). 2023 May 11;13(10):1607. doi: 10.3390/ani13101607 (PMC10215118; doi:10.3390/ani13101607)
Supplement: Supplementary file 1 [file animals-13-01607-s001.zip › animals-2310679-supplementary/Supplementary/Table S/Table S.xlsx]

## Sheet: Table S1
Table S1. The temperature setting of development of Sarcophaga peregrina at constant and fluctuating temperatures
Time(h)	temperatures/℃ (A)	ADH		temperatures/℃ (B)	ADH		temperatures/℃ (C)	ADH
1-3	18	54		22	66		25.75	77.25
4-6	22	66		24	72		25.75	77.25
7-9	26	78		26	78		25.75	77.25
10-12	32	96		28	84		25.75	77.25
13-15	36	108		30	90		25.75	77.25
16-18	32	96		28	84		25.75	77.25
19-21	22	66		26	78		25.75	77.25
22-24	18	54		22	66		25.75	77.25
Total		618			618			618

## Sheet: Table S2
Table S2. Primers used in the RT-qPCR analysis
	Gene name		Primer sequences (5'→3')
Reference genes	actin	Forward	AAGAACAAGGTGAAGAGGGAC
		Reverse	TCGTCTTCATCGCGGAATATG
the DEGs	circRNA_2143	Forward	TCAGGCTGTGGTCGAATTGA
		Reverse	CGCGATCATTGGTGTTGTGT
	circRNA_3489	Forward	TTACCAAAACACCTGTCCGC
		Reverse	TTCGCGAATTGAAGCAGCTT
	circRNA_2847	Forward	TGCAGTGCCACAACATGAAT
		Reverse	CGATGGTGTTTGTGGCGTTA
	Flightin (fln)	Forward	TGGGCGGTAGACGATACTGAGAC
		Reverse	AGGTGGTGGAGGTGGTGGTAATTC
	Cytochrome b-c1 complex subunit Rieske (UQCRFS1)	Forward	CTGGTGCTGTAGGTGGTGCTTATG
		Reverse	CGATGGCGAATGAACAATGGCTTAC
	Cytochrome c oxidase subunit 5A (COX5A)	Forward	CCATTGGAGTTACCAGCCGTGTG
		Reverse	GATGTCGGAGCGGTTGAAGTAGTC

## Sheet: Table S3
Table S3. The ATR-FTIR spectral with VIP>1 of PLS and OPLS-DA model
OPLS-DA					PLS
Group A		Group C			Group A		Group C
Var ID	VIP	Var ID	VIP		Var ID	VIP	Var ID	VIP
898.672	1.37546	898.672	1.06598		898.672	1.30971	898.672	1.15555
900.601	1.37732	900.601	1.06572		900.601	1.29921	900.601	1.14597
902.529	1.37497	902.529	1.06534		902.529	1.29006	902.529	1.13827
904.458	1.36864	904.458	1.06491		904.458	1.28183	904.458	1.13232
906.386	1.35888	906.386	1.06448		906.386	1.27416	906.386	1.12791
908.315	1.34667	908.315	1.06415		908.315	1.26693	908.315	1.12518
910.243	1.33309	910.243	1.06401		910.243	1.25992	910.243	1.1233
912.172	1.31926	912.172	1.06383		912.172	1.25306	912.172	1.12208
914.1	1.30583	914.1	1.06358		914.1	1.24624	914.1	1.12106
916.029	1.29317	916.029	1.06342		916.029	1.23936	916.029	1.1199
917.957	1.28148	917.957	1.06327		917.957	1.23238	917.957	1.11842
919.886	1.27073	919.886	1.06303		919.886	1.22539	919.886	1.116
921.814	1.26062	921.814	1.06265		921.814	1.21821	921.814	1.11244
923.743	1.25079	923.743	1.06221		923.743	1.21054	923.743	1.10804
925.671	1.24073	925.671	1.06174		925.671	1.20203	925.671	1.10306
927.6	1.23019	927.6	1.06125		927.6	1.19249	927.6	1.09746
929.528	1.21907	929.528	1.06066		929.528	1.18186	929.528	1.09075
931.457	1.20734	931.457	1.0599		931.457	1.1702	931.457	1.08241
933.385	1.1951	933.385	1.05895		933.385	1.15774	933.385	1.0722
935.314	1.18269	935.314	1.05774		935.314	1.14484	935.314	1.06078
937.242	1.17031	937.242	1.05625		937.242	1.13182	937.242	1.0493
939.171	1.15828	939.171	1.05465		939.171	1.11906	939.171	1.03939
941.099	1.14676	941.099	1.05307		941.099	1.10684	941.099	1.03236
943.028	1.13583	943.028	1.05154		943.028	1.09543	943.028	1.02825
944.956	1.12559	944.956	1.0502		944.956	1.08504	944.956	1.02615
946.885	1.11626	946.885	1.04907		946.885	1.07583	946.885	1.02484
948.813	1.10801	948.813	1.04806		948.813	1.06788	948.813	1.02351
950.742	1.101	950.742	1.04716		950.742	1.06121	950.742	1.02209
952.67	1.09513	952.67	1.04645		952.67	1.05566	952.67	1.01932
954.599	1.09024	954.599	1.04577		954.599	1.05107	954.599	1.01525
956.527	1.08618	956.527	1.04519		956.527	1.04732	956.527	1.01064
958.455	1.08296	958.455	1.04473		958.455	1.04438	958.455	1.00641
960.384	1.08044	960.384	1.04434		960.384	1.04215	960.384	1.00281
962.312	1.07847	962.312	1.04401		962.312	1.04054	991.24	1.01034
964.241	1.0768	964.241	1.04372		964.241	1.0394	993.168	1.03478
966.169	1.0751	966.169	1.04348		966.169	1.03849	995.097	1.06982
968.098	1.07304	968.098	1.04325		968.098	1.03758	997.025	1.11599
970.026	1.07049	970.026	1.043		970.026	1.03652	998.954	1.17144
971.955	1.06731	971.955	1.04256		971.955	1.03516	1000.88	1.23317
973.883	1.06345	973.883	1.04187		973.883	1.03336	1002.81	1.29513
975.812	1.05889	975.812	1.04102		975.812	1.03102	1004.74	1.35312
977.74	1.05364	977.74	1.04005		977.74	1.02802	1006.67	1.40852
979.669	1.04767	979.669	1.03901		979.669	1.02427	1008.6	1.45964
981.597	1.04102	981.597	1.03799		981.597	1.01975	1010.52	1.50262
983.526	1.03354	983.526	1.03695		983.526	1.01441	1012.45	1.5345
985.454	1.02521	985.454	1.03588		985.454	1.00835	1014.38	1.55543
987.383	1.01618	987.383	1.03475		987.383	1.00178	1016.31	1.56428
989.311	1.00668	989.311	1.03336		1016.31	1.00049	1018.24	1.55866
1027.88	1.00883	991.24	1.0316		1018.24	1.00228	1020.17	1.53727
1029.81	1.03257	993.168	1.02958		1020.17	1.00227	1022.09	1.49889
1031.74	1.05969	995.097	1.02731		1022.09	1.00059	1024.02	1.44121
1033.67	1.08892	997.025	1.02474		1031.74	1.00707	1025.95	1.3683
1035.59	1.11833	998.954	1.02209		1033.67	1.02015	1027.88	1.28309
1037.52	1.14567	1000.88	1.01941		1035.59	1.03721	1029.81	1.19228
1039.45	1.16854	1002.81	1.0168		1037.52	1.05614	1031.74	1.10458
1041.38	1.18493	1004.74	1.01432		1039.45	1.07417	1033.67	1.02887
1043.31	1.19339	1006.67	1.01183		1041.38	1.0884	1060.67	1.01335
1045.24	1.19334	1008.6	1.00935		1043.31	1.09654	1062.59	1.06191
1047.17	1.18485	1010.52	1.00698		1045.24	1.09716	1064.52	1.09676
1049.09	1.16878	1012.45	1.00478		1047.17	1.08999	1066.45	1.11129
1051.02	1.14658	1014.38	1.00275		1049.09	1.07583	1068.38	1.10316
1052.95	1.12042	1016.31	1.0008		1051.02	1.05661	1070.31	1.07468
1054.88	1.09271	1637.28	1.0012		1052.95	1.03503	1072.24	1.02973
1056.81	1.06582	1639.21	1.00291		1054.88	1.01435	1170.59	1.02506
1058.74	1.04173	1641.14	1.00397		1506.14	1.00306	1172.52	1.05148
1060.67	1.02173	1643.07	1.00569		1508.07	1.00595	1174.44	1.07176
1062.59	1.00623	1644.99	1.00771		1510	1.00748	1176.37	1.08404
1079.95	1.00099	1646.92	1.00875		1511.93	1.00829	1178.3	1.08862
1081.88	1.00336	1648.85	1.01002		1513.86	1.00829	1180.23	1.0879
1083.81	1.00404	1650.78	1.01207		1515.79	1.00796	1182.16	1.08051
1085.73	1.00286	1652.71	1.01305		1517.71	1.00785	1184.09	1.06726
1157.09	1.00449	1654.64	1.01451		1519.64	1.00844	1186.02	1.04948
1159.02	1.00966	1656.57	1.01671		1521.57	1.01	1187.94	1.03041
1160.95	1.0141	1658.49	1.01929		1523.5	1.01105	1189.87	1.01227
1162.87	1.01787	1660.42	1.02039		1525.43	1.0115	1500.36	1.02832
1164.8	1.02102	1662.35	1.02055		1527.36	1.0117	1502.29	1.06036
1166.73	1.02351	1664.28	1.02219		1529.29	1.01179	1504.22	1.08576
1168.66	1.0252	1666.21	1.02392		1531.21	1.01234	1506.14	1.11038
1170.59	1.02611	1668.14	1.02718		1533.14	1.01304	1508.07	1.12906
1172.52	1.02629	1670.06	1.03163		1535.07	1.01316	1510	1.14382
1174.44	1.02571	1671.99	1.03417		1537	1.01266	1511.93	1.15576
1176.37	1.0244	1673.92	1.03676		1538.93	1.01176	1513.86	1.16772
1178.3	1.02241	1675.85	1.04122		1540.86	1.01006	1515.79	1.15811
1180.23	1.01988	1677.78	1.04456		1542.79	1.00755	1517.71	1.13146
1182.16	1.0169	1679.71	1.04893		1544.71	1.00402	1519.64	1.12268
1184.09	1.01365	1681.64	1.05282		1616.07	1.00223	1521.57	1.11704
1186.02	1.0102	1683.56	1.0564		1618	1.00942	1523.5	1.10782
1187.94	1.00655	1685.49	1.06118		1619.92	1.0167	1525.43	1.09773
1189.87	1.00269	1687.42	1.06503		1621.85	1.0236	1527.36	1.09003
1224.59	1.00591	1689.35	1.0684		1623.78	1.02982	1529.29	1.09065
1226.51	1.01237	1691.28	1.07235		1625.71	1.03483	1531.21	1.09429
1228.44	1.01892	1693.21	1.07551		1627.64	1.0385	1533.14	1.1038
1230.37	1.02519	1695.14	1.07768		1629.57	1.04104	1535.07	1.1221
1232.3	1.03087	1697.06	1.08305		1631.49	1.04274	1537	1.1587
1234.23	1.03587	1698.99	1.08824		1633.42	1.0434	1538.93	1.19365
1236.16	1.03999	1700.92	1.09196		1635.35	1.04313	1540.86	1.21609
1238.08	1.04294	1702.85	1.09571		1637.28	1.042	1542.79	1.22878
1240.01	1.04451	1704.78	1.09995		1639.21	1.04032	1544.71	1.23198
1241.94	1.0445	1706.71	1.10459		1641.14	1.03851	1546.64	1.23228
1243.87	1.04291	1708.64	1.10588		1643.07	1.03666	1548.57	1.22398
1245.8	1.03993	1710.56	1.10601		1644.99	1.03431	1550.5	1.20822
1247.73	1.03569	1712.49	1.10572		1646.92	1.03142	1552.43	1.18413
1249.66	1.03047	1714.42	1.1056		1648.85	1.0284	1554.36	1.15437
1251.58	1.02457	1716.35	1.10476		1650.78	1.02492	1556.29	1.11669
1253.51	1.01847	1718.28	1.10552		1652.71	1.0209	1558.21	1.08006
1255.44	1.01259	1720.2	1.10721		1654.64	1.01637	1560.14	1.04292
1257.37	1.00707	1722.13	1.10895		1656.57	1.01135	1562.07	1.00169
1259.3	1.00189	1724.06	1.10906		1658.49	1.00606	1608.35	1.02695
1675.85	1.00885	1725.99	1.10836		1660.42	1.00081	1610.28	1.06126
1677.78	1.02308	1727.92	1.1089		1679.71	1.00248	1612.21	1.09282
1679.71	1.0387	1729.85	1.10997		1681.64	1.01312	1614.14	1.12042
1681.64	1.05375	1731.78	1.1108		1683.56	1.02362	1616.07	1.15301
1683.56	1.06658	1733.7	1.11072		1685.49	1.03388	1618	1.18649
1685.49	1.07768	1735.63	1.11107		1687.42	1.04434	1619.92	1.21588
1687.42	1.08845	1737.56	1.11329		1689.35	1.05383	1621.85	1.23955
1689.35	1.0973	1739.49	1.11736		1691.28	1.0608	1623.78	1.2594
1691.28	1.10156	1741.42	1.12036		1693.21	1.06732	1625.71	1.28338
1693.21	1.10446	1743.35	1.12234		1695.14	1.07355	1627.64	1.31
1695.14	1.10655	1745.28	1.12369		1697.06	1.07921	1629.57	1.33638
1697.06	1.10751	1747.2	1.12453		1698.99	1.08362	1631.49	1.37119
1698.99	1.10608	1749.13	1.12382		1700.92	1.08654	1633.42	1.40472
1700.92	1.10188	1751.06	1.12382		1702.85	1.08798	1635.35	1.42564
1702.85	1.09524	1752.99	1.12643		1704.78	1.08754	1637.28	1.43671
1704.78	1.08581	1754.92	1.13079		1706.71	1.08514	1639.21	1.43855
1706.71	1.07381	1756.85	1.13522		1708.64	1.08131	1641.14	1.43449
1708.64	1.06077	1758.78	1.13788		1710.56	1.0764	1643.07	1.41839
1710.56	1.04747	1760.7	1.1416		1712.49	1.06971	1644.99	1.38936
1712.49	1.0324	1762.63	1.14533		1714.42	1.06176	1646.92	1.35626
1714.42	1.01663	1764.56	1.14888		1716.35	1.0533	1648.85	1.31867
1716.35	1.00172	1766.49	1.152		1718.28	1.04463	1650.78	1.27171
		1768.42	1.15402		1720.2	1.03608	1652.71	1.22501
		1770.35	1.15688		1722.13	1.02774	1654.64	1.17688
		1772.27	1.16193		1724.06	1.02021	1656.57	1.12492
		1774.2	1.16575		1725.99	1.01364	1658.49	1.07684
		1776.13	1.16818		1727.92	1.00801	1660.42	1.03347
		1778.06	1.17085		1729.85	1.00308	1681.64	1.02841
		1779.99	1.17385		1754.92	1.00083	1683.56	1.0576
		1781.92	1.17709		1756.85	1.00159	1685.49	1.10556
		1783.84	1.1805		1758.78	1.00153	1687.42	1.15258
		1785.77	1.18276		1760.7	1.00072	1689.35	1.19156
		1787.7	1.18404				1691.28	1.23821
		1789.63	1.18566				1693.21	1.28332
		1791.56	1.1877				1695.14	1.31054
		1793.49	1.19147				1697.06	1.36365
		1795.42	1.19554				1698.99	1.42926
		1797.34	1.19836				1700.92	1.47284
		1799.27	1.20033				1702.85	1.50281
		1801.2	1.20174				1704.78	1.52395
							1706.71	1.54589
							1708.64	1.53767
							1710.56	1.5016
							1712.49	1.44881
							1714.42	1.39407
							1716.35	1.32903
							1718.28	1.26821
							1720.2	1.21723
							1722.13	1.16731
							1724.06	1.12167
							1725.99	1.07739
							1727.92	1.05035
							1729.85	1.03757
							1731.78	1.02977
							1733.7	1.0203
							1735.63	1.01132
							1737.56	1.00635
							1739.49	1.01067
							1741.42	1.01399
							1743.35	1.01391
							1745.28	1.01099
							1747.2	1.00519
							1754.92	1.00007
							1756.85	1.016
							1758.78	1.02136
							1760.7	1.0225
							1762.63	1.02167
							1764.56	1.01887
							1766.49	1.01703
							1768.42	1.01498
							1770.35	1.01604
							1772.27	1.02122
							1774.2	1.0258
							1776.13	1.02867
							1778.06	1.03124
							1779.99	1.03458
							1781.92	1.03833
							1783.84	1.04235
							1785.77	1.04464
							1787.7	1.04565
							1789.63	1.04798
							1791.56	1.05129
							1793.49	1.05563
							1795.42	1.05937
							1797.34	1.06238
							1799.27	1.06486
							1801.2	1.06728

## Sheet: Table S4
Table S4. CHCs profile of S. peregrina intrapuparial tissue at constant and fluctuating temperatures
			The relative amounts of hydrocarbons of S. peregrina intrapuparial tissue at constant and fluctuating temperatures / %
			constant temperature (group C)										fluctuating temperature (group A)
Peak No.	Hydrocarbons	KIs	1 day (n=3)	2 day (n=3)	3 day (n=3)	4 day (n=3)	5 day (n=3)	6 day (n=3)	7 day (n=3)	8 day (n=3)	9 day (n=3)		1 day (n=3)	2 day (n=3)	3 day (n=3)	4 day (n=3)	5 day (n=3)	6 day (n=3)	7 day (n=3)	8 day (n=3)	9 day (n=3)
1	C9	900	-	-	-	-	-	-	-	-	-		-	0.46±0.14	-	-	-	-	-	-	-
2	C10	1000	0.9±0.32	0.84±0.01	0.64±0.07	0.89±0.14	0.69±0.28	0.76±0.15	-	0.52±0.09	0.73±0.09		1.13±0.04	1.1±0.34	0.49±0.35	-	-	-	-	-	-
3	5-Methyl C10	1058	1.8±0.72	2.39±0.17	-	0.52±0.34	-	-	0.51±0.21	-	1.09±1.37		1.72±0.52	-	1.41±1.15	-	0.86±0.55	1.23±0.4	0.92±0.53	0.98±0.66	0.83±0.3
4	4-Methyl C10	1062	0.81±0.33	1.04±0.09	-	-	-	-	-	-	0.46±0.56		0.74±0.2	-	0.59±0.53	-	-	0.55±0.16	-	-	-
5	C11	1100	1.92±0.75	2.1±0.15	-	1.2±0.08	1±0.08	1.02±0.16	0.78±0.14	0.73±0.27	1.14±0.58		1.72±0.26	1.43±0.39	0.54±0.39	1.13±0.21	1.38±0.21	1.77±0.2	1.46±0.36	1.4±0.27	1.33±0.16
6	C12	1200	0.96±1.02	2.16±0.23	1.18±0.4	1.43±0.07	1±0.03	1.26±0.32	0.98±0.12	0.97±0.25	1.12±0.25		1.74±0.29	1.69±0.47	1.3±0.28	1.26±0.15	1.37±0.18	1.79±0.18	1.47±0.31	1.38±0.14	1.25±0.1
7	C13	1300	1.99±0.62	1.52±0.09	0.97±0.24	1.27±0.18	0.85±0.12	1.05±0.24	0.76±0.08	0.74±0.17	0.84±0.15		1.21±0.26	1.17±0.44	0.9±0	1.05±0.1	0.96±0.08	1.13±0.09	0.92±0.2	0.86±0.11	0.78±0.04
8	C14	1400	2.44±0.38	1.57±0.19	0.91±0.22	1.03±0.08	0.7±0.04	0.85±0.23	0.62±0.07	0.56±0.06	0.54±0.1		1.22±0.23	0.97±0.41	0.71±0	0.98±0.22	0.72±0.04	0.79±0.08	0.6±0.16	0.51±0.06	-
9	2-Methyl C14	1467	1.28±0.44	0.71±0.06	-	0.54±0.04	-	-	-	-	-		0.6±0.19	0.57±0.26	0.83±0	-	-	-	-	-	-
10	C15	1500	2.75±0.36	1.95±0.1	1.25±0.31	1.62±0.16	1.1±0.17	1.35±0.4	1.04±0.17	0.87±0.08	0.95±0.29		1.82±0.51	1.63±0.59	0.98±0	1.16±0.09	1.07±0.1	1.2±0.1	0.99±0.2	0.88±0.1	0.8±0.01
11	8-Methyl C15	1552	1.17±0.74	-	-	-	-	-	-	-	-		-	0.47±0.24	-	-	-	-	-	-	-
12	4-Methyl C15	1561	1.58±0.68	0.76±0.06	0.5±0.17	0.57±0.03	-	0.49±0.16	-	-	-		0.66±0.21	-	0.5±0.16	-	-	-	-	-	-
13	C16	1600	2.73±0.58	1.58±0.16	1.09±0.26	1.39±0.2	0.65±0.22	1.23±0.43	0.87±0.14	0.72±0.16	0.76±0.15		1.48±0.31	-	1.04±0.24	1.19±0.3	0.9±0.08	1.04±0.11	0.8±0.18	0.72±0.09	0.65±0.05
14	8-Methyl C16	1644	2.04±0.96	0.97±0.07	0.6±0.19	0.78±0.08	0.47±0.04	0.63±0.22	0.56±0.11	-	-		0.85±0.29	0.66±0.21	0.66±0.21	0.86±0.47	-	0.53±0.08	-	-	-
15	C17	1700	3.72±0.25	3.31±0.3	2.01±0.74	2.48±0.09	1.49±0.01	2.09±0.75	2.03±0.28	1.89±0.28	2.38±0.39		3.03±0.95	2.22±0.62	2.33±0.81	1.71±0.37	1.56±0.21	1.9±0.33	1.71±0.3	1.81±0.13	2.23±0.14
16	9-Methyl C17	1743	3±1.06	2.88±0.2	2.26±0.09	1.7±0.35	1.15±0.49	1.98±0.66	1.22±0.15	0.93±0.18	0.86±0.27		3.26±0.83	2.45±0.54	2.94±0.03	2±0.29	2.33±0.68	-	1.41±0.22	1.07±0.12	0.9±0.05
17	6-Methyl C17	1750	2.76±1.11	1.5±0.04	1.26±0.08	1.01±0.12	0.94±0.17	1.09±0.33	0.57±0.14	-	-		1.87±0.41	1.33±0.25	1.27±0.01	1.29±0.54	1.06±0.37	0.75±0.03	0.61±0.07	0.51±0.08	-
18	4-Methyl C17	1760	17.19±6.22	23.62±2.6	20.33±3.55	15.11±3.7	18±2.24	9.42±6.12	9.04±1.19	7.48±1.64	5.9±0.83		24.42±6.72	28.18±3.38	25.5±1.53	14.9±1.54	15.39±0.67	14.44±1.46	12.9±1.81	9.45±1.45	7.76±0.65
19	C18	1800	2.57±0.86	1.4±0.11	1.01±0.2	1.15±0.12	0.74±0.08	1.01±0.37	0.81±0.13	0.63±0.14	0.68±0.19		1.28±0.22	1.07±0.32	0.94±0.23	1.24±0.65	0.7±0.03	0.83±0.08	0.68±0.13	0.65±0.07	0.59±0.02
20	C19	1900	2.3±0.8	1.35±0.04	0.83±0.21	1±0.1	0.72±0.08	1.99±0.6	6.53±0.51	9.43±0.99	10.04±1.82		0.99±0.33	0.77±0.18	0.91±0.14	1.33±1.05	0.6±0.04	1.21±0.14	4.02±2.41	6.91±1.37	9.74±0.13
21	C20	2000	6.57±5.33	2.76±0.2	2.03±0.06	1.98±0.26	1.85±0.22	1.85±0.39	1.29±0.09	1.13±0.19	1.21±0.06		18.8±9.28	1.5±0.29	1.49±0.09	1.69±0.5	1.22±0.18	1.34±0.04	1.17±0.05	1.07±0.05	1.1±0.01
22	C21:1	2098	1.78±0.24	2.16±0.24	1.64±0.08	1.72±0.24	1.58±0.06	1.74±0.31	6.17±1.23	9.56±1.6	10.05±2.37		1.39±0.05	1.68±0.36	1.23±0.13	1.75±0.84	0.93±0.12	1.18±0.11	3.8±2.3	6.43±1.45	7.57±0.45
23	4-Methyl C21	2162	4.9±1.33	6.37±0.27	15.43±7.26	6.56±3.01	24.06±9.02	16.16±6.99	10.38±5.31	4.39±0.98	5.47±1.44		14.65±4.4	17.16±4.05	10.26±2.6	12.23±3.15	5.67±1.15	8.03±1.76	6.05±1.67	4.25±0.75	4.53±0.79
24	C22:1	2199	1.9±0.13	1.91±0.27	1.32±0.03	1.71±0.63	1.29±0.09	1.18±0.06	1±0.15	0.81±0.07	0.97±0.04		1.14±0.08	1.33±0.35	3.11±2.19	1.23±0.09	0.95±0.12	1.05±0.04	0.95±0.07	0.85±0.06	0.82±0.04
25	DiMethyl-C21	2207	16.12±6.24	14.28±1.89	7.23±3	10.51±3.18	5.99±1.43	5.13±1.26	5.22±0.78	3.84±1.3	5.32±2.79		6.11±2.17	6.94±4.28	-	3.54±0.25	4.06±1.9	5.55±0.88	5.09±2.79	5.02±0.97	2.92±0.26
26	C23	2300	1.71±0.22	1.93±0.5	1.27±0.1	1.33±0.11	1.09±0.1	1.27±0.13	2.52±0.11	3.04±0.45	3.08±0.74		1.02±0.12	1.19±0.31	0.93±0.09	1.22±0.05	1.01±0.12	1.14±0.04	1.82±0.6	2.69±0.42	2.46±0.2
27	C24	2400	1.48±0.07	1.68±0.48	0.83±0.09	1.15±0.05	0.86±0.02	0.89±0.17	0.87±0.03	0.61±0.03	0.63±0.07		0.87±0.12	-	0.71±0.05	1.29±0.23	0.97±0.01	1.09±0.11	0.94±0.13	0.87±0.08	0.83±0.1
28	C25	2500	1.65±0.14	1.65±0.49	0.72±0.2	1.08±0.08	0.93±0.16	1.04±0.18	1.45±0.07	1.47±0.05	1.73±0.12		0.81±0.13	0.68±0.08	0.78±0	1.28±0.05	1.13±0.03	1.24±0.12	1.42±0.2	1.67±0.12	1.94±0.13
29	C26	2600	1.52±0.26	1.54±0.34	0.74±0.18	1.09±0.19	0.69±0.13	0.89±0.07	0.87±0.09	0.78±0.15	0.78±0.14		0.89±0.22	0.95±0.19	0.62±0.02	1.18±0.14	1.14±0.13	1.09±0.19	1±0.09	0.96±0.1	0.73±0.38
30	C27	2700	1.58±0.33	1.43±0.43	2.35±0.63	2.08±0.31	1.83±0.55	2.96±0.45	3.38±0.18	3.72±0.35	3.58±0.4		0.68±0.13	1.66±0.69	2.4±0.03	2.76±0.54	2.93±0.12	4.22±0.43	3.9±0.69	4.61±0.25	4.88±0.18
31	7-Methyl C27	2738	0.94±0.68	1.24±0.12	0.77±0.13	0.91±0.14	-	0.79±0.2	0.68±0.09	0.63±0.12	0.54±0.07		0.74±0.09	0.94±0.08	0.68±0.06	-	0.68±0.01	0.75±0.04	0.53±0.07	0.49±0.06	-
32	3-Methyl C27	2771	-	1.12±0.02	1.35±0.27	1.19±0.05	0.96±0.34	1.31±0.17	1.56±0.15	1.5±0.14	0.98±0.07		-	1.12±0.37	1.08±0.14	1.2±0.09	1.15±0.2	1±0.09	0.95±0.15	0.99±0.13	0.88±0
33	C28	2800	1.52±0.3	-	0.98±0.21	1.15±0.17	0.7±0.16	0.89±0.2	0.78±0.04	0.64±0.04	0.73±0.1		0.68±0.17	-	0.65±0.02	1.38±0.13	1±0.05	1.14±0.02	0.9±0.17	0.75±0.07	0.82±0.05
34	C29	2900	1.79±0.17	1.64±0.21	6.95±1.03	8.32±1.47	6.52±3	9.63±1.7	8.09±1.32	9.12±1.62	9.85±0.92		0.66±0.13	4.93±3.57	7.37±1.53	9.39±1.47	11±0.94	14.22±1.84	11.9±1.62	10.1±0.55	12.24±1.06
35	Methyl C29	2929	-	2.33±0.61	1.63±0.29	1.89±0.58	1.76±0.37	1.45±0.21	3.3±0.28	4.41±0.92	2.26±0.41		-	5.52±3.61	4.25±0.3	1.71±0.3	2.24±0.92	1.14±0.1	2.09±0.92	2.6±0.62	2.44±0.16
36	9-Methyl C29	2941	-	-	-	-	0.89±0.27	1.33±0.82	0.99±0.06	1.07±0.14	0.75±0.02		-	-	-	-	1.42±0.3	0.76±0.02	0.68±0.03	0.71±0.06	0.64±0.02
37	DiMethyl C29	2971	-	3.01±0.95	11.34±2.52	14.39±1.49	12.52±5.27	16.49±2.95	16.52±2.06	21.31±2.18	14.93±1.08		-	-	12.25±1.2	15.07±3.94	18.9±3.17	17.85±0.46	17.04±0.47	17.69±0.94	16.67±0.71
38	C30	3000	-	-	1.36±0.21	1.74±0.31	1.22±0.47	1.34±0.29	1.1±0.21	1.21±0.18	1.24±0.14		-	1.09±0.24	1.06±0.11	2.03±0.09	1.78±0.12	1.78±0.11	1.47±0.23	1.28±0.08	1.4±0.17
39	C31	3100	1.96±0.19	1.59±0.13	3.94±1.01	4.79±1.45	3.33±0.8	4.05±2.17	3.63±0.8	0.5±0.07	5.19±0.83		0.89±0.25	3.6±1.96	5.8±1.47	6.18±0.38	8.22±1.35	2.59±2.43	6.7±1.38	6.56±1.13	7.42±1.4
40	9-Methyl C31	3134	-	1.74±0.26	2.18±0.41	2.73±0.38	1.97±0.42	2.24±0.32	2.93±0.32	3.75±0.44	2.12±0.35		-	2.52±0.85	2.31±0.11	2.66±0.55	3.12±0.45	2.26±0.2	2.14±0.29	2.39±0.06	1.97±0.11
41	C32:1	3173	1.91±0.48	-	1.12±0.06	-	1.07±0.18	1.15±0.2	0.95±0.11	1.04±0.21	1.09±0.08		0.94±0.11	1.03±0.16	0.87±0.04	2.09±0.27	1.58±0.22	1.43±0.19	0.97±0.07	0.86±0.13	0.88±0.07
Total amounts			34	35	34	36	34	36	35	33	35		33	33	37	32	34	35	34	34	31
"-": Not detected or compounds with peak height percentage below 0.5%; "n=3": "n" means the number of replicates of each day;

## Sheet: Table S5
Table S5. The CHCs data with VIP>1 of PLS and OPLS-DA model
OPLS-DA					PLS
Group A		Group C			Group A		Group C
Var ID	VIP	Var ID	VIP		Var ID	VIP	Var ID	VIP
3.83	1.09004	3.82973	1.63436		21.4221	2.06614	11.8185	1.79131
4.04769	2.15908	4.0603	1.03527		24.5184	1.9477	13.9011	1.67215
4.94137	1.08561	4.77274	1.16034		18.685	1.92762	5.69383	1.40348
5.69383	1.02913	5.26258	1.04995		11.8185	1.87605	4.04769	1.37392
6.12417	1.55258	5.32989	1.19427		16.2449	1.85255	4.94137	1.36058
6.43182	1.02582	5.78206	1.13733		25.7233	1.8214	4.88164	1.35055
6.57926	1.20706	5.8509	1.02846		5.69383	1.81245	3.94687	1.34065
6.64833	1.20192	5.90181	1.34518		13.9011	1.78365	25.1711	1.33404
6.69108	1.06614	6.08777	1.04873		4.0603	1.74755	4.82545	1.31804
6.8131	1.00121	6.12417	1.0962		9.9866	1.66193	16.2449	1.30426
7.11683	1.14104	6.39373	1.12131		5.32989	1.64583	9.9866	1.28678
7.32167	1.0434	6.43182	1.08556		5.12103	1.64344	4.14424	1.27271
7.54967	1.06504	6.64833	1.10862		4.77274	1.58872	4.0603	1.25233
7.92511	1.06776	6.69108	1.11456		5.26258	1.5768	5.12103	1.22535
8.04985	1.07559	6.77721	1.05641		27.8433	1.55236	7.63799	1.21715
8.2745	1.06719	6.8131	1.02144		6.39373	1.50874	17.6532	1.14608
8.42118	1.05471	9.9866	1.58895		7.04152	1.45409	10.6321	1.14105
8.50853	1.25322	10.6321	1.06496		3.94687	1.44981	8.21435	1.13561
8.62774	1.00643	11.8185	1.23505		4.82545	1.42036	15.1285	1.13099
8.91315	1.21486	12.2903	1.51354		5.07339	1.41865	21.4221	1.11183
8.96667	1.05621	12.4803	1.26839		25.1711	1.3937	7.28922	1.10998
9.07873	1.07337	13.2768	1.06665		4.14424	1.38804	5.07339	1.09462
9.14462	1.22122	13.4931	1.20974		4.88164	1.36348	7.76446	1.09364
9.19786	1.32082	13.9011	1.26708		26.1679	1.25347	17.547	1.09277
9.25595	1.21506	14.4255	1.13259		25.312	1.2434	7.54967	1.0908
9.82071	1.05095	14.6365	1.34619		28.5409	1.22342	7.58891	1.07902
9.9866	1.12326	14.9023	1.02544		5.90181	1.20921	8.80505	1.07742
10.4736	1.32611	16.2449	1.27423		6.08777	1.19069	18.685	1.07347
10.6321	1.06342	16.319	1.05027		12.8161	1.167	8.005	1.07315
11.7148	1.21444	21.4221	1.31335		10.1351	1.15215	7.36161	1.06744
11.8185	1.34313	22.0151	1.0552		17.4583	1.11268	7.11683	1.06437
12.0501	1.15064	22.5136	1.27512		22.5136	1.09949	8.74194	1.05984
12.8161	1.54729	22.9272	1.23258		6.8131	1.08286	7.67619	1.05983
13.9011	1.24443	24.5184	1.16548		5.78206	1.05461	4.77274	1.0552
14.4255	1.02782	24.9975	1.41798		9.19786	1.00005	8.57839	1.05514
15.0523	1.02682	25.1711	1.33118				7.82	1.05422
15.1285	1.13255	25.312	1.37367				7.32167	1.04495
16.2449	1.1398	25.7233	1.16575				8.2745	1.04017
17.547	1.40054	26.1679	1.22751				7.41696	1.03862
18.685	1.10979	27.8433	2.08127				9.01095	1.02838
21.4221	1.06189	28.5409	1.29614				14.9023	1.02666
22.0151	1.18965	29.1385	1.40476				7.17262	1.02309
24.5184	1.04804						15.0523	1.02236
24.9975	1.35711						8.04985	1.01526
25.1711	1.18408						25.7233	1.01004
25.312	1.28174						20.0105	1.00086
25.7233	1.00513
27.8433	1.18695
28.5409	1.09367

## Sheet: Table S6
Table S6. Common VIP recognition
model	RT(common VIP)	RI	CHC
PLS	4.0603	-	-
	4.77274	879.483	-
	5.07339	918.269	-
	5.12103	924.512	-
	9.9866	1679.46	-
	16.2449	2298.65	C23
	18.685	2498.54	C25
	21.4221	2698.67	C27
	25.7233	2971.5	DiMethyl C29
OPLS-DA	6.12417	1060.76	4-Methyl C10
	6.64833	1138.38	-
	11.8185	1899.28	C19
	13.9011	2098.72	C21
	22.0151	2737.94	7-Methyl C27
	24.9975	2927.64	Methyl C29
